# Supplementary material for: Evidence-Based Translational Strategy of Medicated Topical Gel for Diabetic Wound Management
Source: Pharmaceutics. 2026 Mar 31;18(4):429. doi: 10.3390/pharmaceutics18040429 (PMC13118908; doi:10.3390/pharmaceutics18040429)
Supplement: Supplementary file 1 [file pharmaceutics-18-00429-s001.zip]

Archive with 1 entries (1 files):
- pharmaceutics-4182638-supplementary.pdf
